# Supplementary material for: Nafcillin-Loaded Photocrosslinkable Nanocomposite Hydrogels for Biomedical Applications
Source: Pharmaceutics. 2023 May 24;15(6):1588. doi: 10.3390/pharmaceutics15061588 (PMC10304380; doi:10.3390/pharmaceutics15061588)
Supplement: Supplementary file 1 [file pharmaceutics-15-01588-s001.zip]

Archive with 1 entries (1 files):
- pharmaceutics-2398425-supplementary.pdf
